# Supplementary material for: CCL2 and Lactate from Chemotherapeutics-Treated Fibroblasts Drive Malignant Traits by Metabolic Rewiring in Low-Migrating Breast Cancer Cell Lines
Source: Antioxidants (Basel). 2024 Jul 1;13(7):801. doi: 10.3390/antiox13070801 (PMC11274190; doi:10.3390/antiox13070801)
Supplement: Supplementary file 1 [file antioxidants-13-00801-s001.zip]

Archive with 1 entries (1 files):
- antioxidants-3023630-supplementary.pdf
